# Supplementary material for: A new genus and species of Metopiinae (Hymenoptera, Ichneumonidae) from Mexico
Source: Zookeys. 2012 Jul 11;(207):1–10. doi: 10.3897/zookeys.207.3339 (PMC3409681; doi:10.3897/zookeys.207.3339)
Supplement: XML Treatment for Ojuelos [file zookeys.207.3339-treatment1.xml]

<!DOCTYPE tp:taxon-treatment
  PUBLIC "-//TaxonX//DTD Taxonomic Treatment Publishing DTD v0 20100105//EN" "tax-treatment-NSO.dtd">
<tp:taxon-treatment xmlns:tp="http://www.plazi.org/taxpub"><tp:treatment-meta><mixed-citation publication-type="journal"><person-group><name><surname>Khalaim</surname><given-names>Andrey I.</given-names></name><name><surname>Ruíz-Cancino</surname><given-names>Enrique</given-names></name><name><surname>Coronado-Blanco</surname><given-names>Juana M.</given-names></name></person-group><article-title>A new genus and species of Metopiinae  (Hymenoptera, Ichneumonidae) from Mexico</article-title><source>Zookeys</source><day>11</day><month>7</month><year>2012</year><volume>2012</volume><issue>207</issue><fpage>1</fpage><lpage>10</lpage><pub-id pub-id-type="doi">10.3897/zookeys.207.3339</pub-id></mixed-citation></tp:treatment-meta><tp:nomenclature><tp:taxon-name>
                            <tp:taxon-name-part taxon-name-part-type="genus">Ojuelos</tp:taxon-name-part>
                        <object-id xmlns:xlink="http://www.w3.org/1999/xlink" xlink:type="simple">urn:lsid:zoobank.org:act:6A8BDDD3-BF85-458A-A5F4-9850741A1819</object-id>
								<object-id xmlns:xlink="http://www.w3.org/1999/xlink" xlink:type="simple">http://species-id.net/wiki/Ojuelos</object-id>
								</tp:taxon-name><tp:taxon-authority>Khalaim</tp:taxon-authority><tp:taxon-status xmlns:xlink="http://www.w3.org/1999/xlink" xlink:type="simple">gen. n.</tp:taxon-status><xref ref-type="fig" rid="F1">Figs 1</xref><xref ref-type="fig" rid="F2"/><xref ref-type="fig" rid="F3">13</xref></tp:nomenclature><tp:treatment-sec sec-type="Type species"><title>Type species:</title><p><italic><tp:taxon-name>Ojuelos juachicus</tp:taxon-name></italic> Khalaim &amp; Ruíz-Cancino, sp. n.
                        </p></tp:treatment-sec><tp:treatment-sec sec-type="Composition"><title>Composition.</title><p>The new genus contains only the type species, <italic><tp:taxon-name>Ojuelos juachicus</tp:taxon-name></italic>, described below.
                        </p></tp:treatment-sec><tp:treatment-sec sec-type="Diagnosis"><title>Diagnosis.</title><p>The new genus belongs to the group of three genera (<italic><tp:taxon-name>Cubus</tp:taxon-name></italic>, <italic><tp:taxon-name>Colpotrochia</tp:taxon-name></italic> and <italic><tp:taxon-name>Triclistus</tp:taxon-name></italic>) having a characteristic lamella separating the antennal sockets and reaching the median ocellus (this lamella possesses a longitudinal groove in it, just below the median ocellus) (<xref ref-type="fig" rid="F2">Fig. 7</xref>), and can be distinguished from these genera by the characters given in the key above. Besides characters mentioned in the key, <italic><tp:taxon-name>Ojuelos</tp:taxon-name></italic> differs from <italic><tp:taxon-name>Colpotrochia</tp:taxon-name></italic> by the first metasomal segment not petiolate and evenly tapered anteriorly (<xref ref-type="fig" rid="F3">Fig. 11</xref>), and lower tooth of mandible very small (<xref ref-type="fig" rid="F2">Fig. 5</xref>), and from <italic><tp:taxon-name>Triclistus</tp:taxon-name></italic> by the subgenital plate of female without a deep V-shaped invagination posteriorly (<xref ref-type="fig" rid="F3">Fig. 13</xref>) (some species of <italic><tp:taxon-name>Triclistus</tp:taxon-name></italic> also have hypopygium only weakly emarginate).
                        </p><p><italic><tp:taxon-name>Ojuelos</tp:taxon-name></italic> can be distinguished from all other genera of <tp:taxon-name>Metopiinae</tp:taxon-name> by combination of the following characters: 1) frons with a medial, longitudinal lamella that possesses a groove in dorsal surface (<xref ref-type="fig" rid="F2">Fig. 3</xref>); 2) face very weakly convex in profile and separated from clypeus by a weak groove; 3) first metasomal tergite in dorsal view gradually widening posteriorly (<xref ref-type="fig" rid="F3">Fig. 11</xref>) (not petiolate as in <italic><tp:taxon-name>Colpotrochia</tp:taxon-name></italic>); 4) mesosternum without a pair of flattened, finger-like processes projecting posteriorly over bases of mid coxa (projections present in <italic><tp:taxon-name>Cubus</tp:taxon-name></italic>); 5) propodeum lacks most carinae, only the area posteroexterna is bounded by carinae, whereas the longitudinal carinae are absent anteriorly.
                        </p></tp:treatment-sec><tp:treatment-sec sec-type="Description"><title>Description.</title><p>Fore wing length 9.5 mm, body length about 12.6 mm. Body and legs predominantly black, flagellum yellowish brown, wings yellow with distal margin broadly infuscate (<xref ref-type="fig" rid="F2">Fig. 8</xref>).
                        </p><p><bold>Head:</bold> Mandibles stout, not twisted, with lower tooth strongly reduced (very small and inconspicuous) and upper tooth broad and chisel-shaped (<xref ref-type="fig" rid="F2">Fig. 5</xref>). Labrum<!--PageBreak--> exposed, short and apically truncated (<xref ref-type="fig" rid="F2">Fig. 6</xref>). Malar space half as long as basal width of mandible. Clypeus 3.0 times as broad as high, more or less flat in lateral view, separated from face by weak and broad transverse impression (<xref ref-type="fig" rid="F2">Fig. 5</xref>). Face and upper 0.8 of clypeus very densely and coarsely punctate (punctures partly merging). Face very weakly convex, with upper part produced dorsomedially into a triangular projection that extends posteriorly as a thin, longitudinal lamella between bases of antennae; this lamella reaching to the median ocellus, and dorsally with a conspicuous groove (<xref ref-type="fig" rid="F2">Fig. 7</xref>). Ocelli not enlarged. Back of head steeply declivous behind the posterior ocelli. Occipital carina dorsally close to foramen magnum, almost complete but obliterated ventrally before hypostomal carina (<xref ref-type="fig" rid="F2">Fig. 4</xref>). Hypostomal carina strong, raised into a high flange (<xref ref-type="fig" rid="F2">Fig. 4</xref>). Flagellum of antenna rather short and thick; all flagellomeres, excepting three basal and one apical flagellomere, distinctly transverse (<xref ref-type="fig" rid="F2">Fig. 2</xref>).
                        </p><p><bold>Mesosoma:</bold> Propleuron not enlarged. Epomia very sharp and strongly raised, close to anterior margin and extending upwards (<xref ref-type="fig" rid="F2">Fig. 7</xref>). Notauli completely absent. Mesopleuron strongly inflated (lateral sides of mesopleuron conspicuously protuberant in dorsal view). Epicnemial carina reaching almost margin of pleuron immediately below the subalar prominence, with a secondary carina extending from pleural margin near lower corner of pronotum, to join the subtegular ridge. Sternaulus absent. Posterior transverse carina of mesopleuron present laterally and absent ventrally. Propodeum rather short, convex, almost ecarinate, with only area posteroexterna clearly bounded by carinae, and with weak and short longitudinal carina extending anteriorly from anterior margin of area posteroexterna (<xref ref-type="fig" rid="F3">Fig. 10</xref>). Propodeal spiracle large and oval (<xref ref-type="fig" rid="F3">Fig. 10</xref>). Pleural carina between propodeum and metapleuron complete. Submetapleural carina complete, strongly raised anteriorly.
                        </p><p><bold>Wings:</bold> Fore wing with stalked rhombic areolet (<xref ref-type="fig" rid="F2">Fig. 8</xref>), vein <italic>cu-a</italic> strongly inclivous and distad <italic>Rs</italic>&amp;<italic>M</italic>. Vein 2<italic>m-cu</italic> slightly S-curved, with one long bulla. Hind wing with distal abscissa of <italic>Cu</italic>1 distinct, meeting cu-a much closer to 1<italic>A</italic> than to <italic>M</italic>.
                        </p><p><bold>Legs:</bold> Robust, all femora thickened. Fore tibia without apical tooth. Hind and mid tibiae with two spurs; inner spur of hind tibia longer than outer spur (<xref ref-type="fig" rid="F3">Fig. 12</xref>). Apical tarsomeres not swollen. Tarsal claws large, simple but with long hairs.
                        </p><p><bold>Metasoma:</bold> Tergites 1 and 2 of metasoma separated. First tergite 1.6 times as long as posteriorly broad (length measured from hind margin of propodeum), evenly tapered anteriorly in dorsal view (<xref ref-type="fig" rid="F3">Fig. 11</xref>), with spiracle near its anterior 0.35 (<xref ref-type="fig" rid="F3">Fig. 9</xref>); dorsomedian carinae virtually absent, dorsolateral carinae distinct only at base of the tergite, completely absent behind spiracle; sternite 1 reaching about 0.33 of length of tergite. Tergites 2 and 3 with neither dorsal nor dorsolateral carinae. Laterotergites 2 and 3 narrow, separated by a sharp crease. Laterotergite 4 separated from tergite by weak crease only anteriorly. Subgenital plate of female roundly truncated and very weakly concave at apex (<xref ref-type="fig" rid="F3">Fig. 13</xref>). Ovipositor thin and short, slightly upcurved, without dorsal subapical notch, slightly projecting beyond apex of subgenital plate (<xref ref-type="fig" rid="F3">Fig. 12</xref>).
                        </p></tp:treatment-sec><tp:treatment-sec sec-type="Etymology"><title>Etymology.</title><p>Named after the type locality, Ojuelos de Jalisco. Gender masculine.</p></tp:treatment-sec><tp:treatment-sec><!--Section generated to contain objects referenced in tp:taxon-treatment.--><fig id="F1" position="float" orientation="portrait"><label>Figure 1.</label><caption><p><italic><tp:taxon-name>Ojuelos juachicus</tp:taxon-name></italic> Khalaim &amp; Ruíz-Cancino, <bold>sp. n.</bold>, habitus, female holotype.</p></caption><graphic xmlns:xlink="http://www.w3.org/1999/xlink" xlink:href="ZooKeys-207-001-g001.jpg" position="float" orientation="portrait" xlink:type="simple"/></fig><fig id="F2" position="float" orientation="portrait"><label>Figures 2–8.</label><caption><p><italic><tp:taxon-name>Ojuelos juachicus</tp:taxon-name></italic> Khalaim &amp; Ruíz-Cancino, <bold>sp. n.</bold> <bold>1</bold> antenna, dorsal view <bold>2</bold> head, dorsal view <bold>3</bold> head, latero-ventro-posterior view (OC – occipital carina, HC – hypostomal carina) <bold>5</bold> head, latero-ventro-anterior view <bold>6</bold> head, frontal view <bold>7</bold> head and anterior part of mesosoma, dorsolateral view <bold>8</bold> fore wing, dorsal view.</p></caption><graphic xmlns:xlink="http://www.w3.org/1999/xlink" xlink:href="ZooKeys-207-001-g002.jpg" position="float" orientation="portrait" xlink:type="simple"/></fig><fig id="F3" position="float" orientation="portrait"><label>Figures 9–13.</label><caption><p><italic><tp:taxon-name>Ojuelos juachicus</tp:taxon-name></italic> Khalaim &amp; Ruíz-Cancino, <bold>sp. n.</bold> <bold>9</bold> propodeum, metapleuron and metasomal segments 1–2, lateral view <bold>10</bold> propodeum and metapleuron, lateral view <bold>11</bold> propodeum and metasomal segments 1–2, dorsal view <bold>12</bold> metasoma and hind leg, lateral view <bold>13</bold> apex of metasoma, latero-ventro-posterior view.</p></caption><graphic xmlns:xlink="http://www.w3.org/1999/xlink" xlink:href="ZooKeys-207-001-g003.jpg" position="float" orientation="portrait" xlink:type="simple"/></fig></tp:treatment-sec></tp:taxon-treatment>
