# Supplementary material for: A new genus and species of Metopiinae (Hymenoptera, Ichneumonidae) from Mexico
Source: Zookeys. 2012 Jul 11;(207):1–10. doi: 10.3897/zookeys.207.3339 (PMC3409681; doi:10.3897/zookeys.207.3339)
Supplement: XML Treatment for Ojuelos juachicus [file zookeys.207.3339-treatment2.xml]

<!DOCTYPE tp:taxon-treatment
  PUBLIC "-//TaxonX//DTD Taxonomic Treatment Publishing DTD v0 20100105//EN" "tax-treatment-NSO.dtd">
<tp:taxon-treatment xmlns:tp="http://www.plazi.org/taxpub"><tp:treatment-meta><mixed-citation publication-type="journal"><person-group><name><surname>Khalaim</surname><given-names>Andrey I.</given-names></name><name><surname>Ruíz-Cancino</surname><given-names>Enrique</given-names></name><name><surname>Coronado-Blanco</surname><given-names>Juana M.</given-names></name></person-group><article-title>A new genus and species of Metopiinae  (Hymenoptera, Ichneumonidae) from Mexico</article-title><source>Zookeys</source><day>11</day><month>7</month><year>2012</year><volume>2012</volume><issue>207</issue><fpage>1</fpage><lpage>10</lpage><pub-id pub-id-type="doi">10.3897/zookeys.207.3339</pub-id></mixed-citation></tp:treatment-meta><tp:nomenclature><tp:taxon-name>
                            <tp:taxon-name-part taxon-name-part-type="genus">Ojuelos</tp:taxon-name-part>
                            <tp:taxon-name-part taxon-name-part-type="species">juachicus</tp:taxon-name-part>
                        <object-id xmlns:xlink="http://www.w3.org/1999/xlink" xlink:type="simple">urn:lsid:zoobank.org:act:2F287E7F-CF27-4383-BDF4-3DF74EA9EB43</object-id>
								<object-id xmlns:xlink="http://www.w3.org/1999/xlink" xlink:type="simple">http://species-id.net/wiki/Ojuelos_juachicus</object-id>
								</tp:taxon-name><tp:taxon-authority>Khalaim &amp; Ruíz-Cancino</tp:taxon-authority><tp:taxon-status xmlns:xlink="http://www.w3.org/1999/xlink" xlink:type="simple">sp. n.</tp:taxon-status><xref ref-type="fig" rid="F1">Figs 1</xref><xref ref-type="fig" rid="F2"/><xref ref-type="fig" rid="F3">13</xref></tp:nomenclature><tp:treatment-sec sec-type="Description"><title>Description.</title><p>Female.</p><p><bold>Head:</bold> Mandibles mostly densely and coarsely punctate, very finely shagreened at apex. Labrum 6.3 times as long as basally broad (<xref ref-type="fig" rid="F2">Fig. 6</xref>). Maxillary and labial palpi slender and moderately long. Clypeus with lower margin truncated (<xref ref-type="fig" rid="F2">Fig. 6</xref>), smooth in lower 0.2. Face with weak median tubercle in its upper part. Inner eye orbits moderately concave at level of antennal insertions. Vertex and genae with dense and sharp punctures (distance between punctures mostly equal to or slightly longer than diameter of puncture), smooth between punctures; punctures in lower part of genae sparser. Gena, in dorsal view, rounded, about as long as eye width (<xref ref-type="fig" rid="F2">Fig. 3</xref>). Lateral ocellus separated from eye margin by distance equal to maximum diameter of ocellus. Flagellum of antenna with 46 flagellomeres; the basal flagellomere about 2.5 times as long as broad; flagellomeres 4+ distinctly transverse, mid flagellomeres almost twice as broad as long (<xref ref-type="fig" rid="F2">Fig. 2</xref>).
                        </p><p><bold>Mesosoma:</bold> Pronotum mediodorsally smooth, laterally deeply concave. Mesoscutum weakly convex, posterolaterally with a sharp flange, entirely densely and sharply punctate, smooth between punctures. Scutoscutellar groove deep and smooth. Scute<!--PageBreak-->llum moderately convex in lateral view, smooth, with sharp punctures and with lateral carinae only at its extreme base. Mesopleuron mostly densely and sharply punctate, smooth and impunctate only posteriorly. Propodeum dorsally polished, laterally and posteriorly finely punctate to coriaceous. Metapleuron smooth, in dorsoposterior 2/3 with sparp punctures, in ventroanterior 1/3 impunctate.
                        </p><p><bold>Metasoma:</bold> Tergite 2, in dorsal view, slightly transverse; laterotergite 2 parallel-sided, 3.8 times as long as broad. Tergite 3 with laterotergite rather narrow and parallel-<!--PageBreak-->sided. Tergite 1 dorsally predominantly finely and densely punctate, smooth and shining between punctures. Tergites 2–6 dorsally mostly finely and very densely punctate, weakly polished between punctures. Subgenital plate finely punctate.
                        </p><p><bold>Coloration:</bold> Body and legs almost entirely black (<xref ref-type="fig" rid="F1">Fig. 1</xref>). Flagellum yellowish brown with the basal and the apical flagellomeres fuscous (<xref ref-type="fig" rid="F2">Fig. 2</xref>). Mouth parts blackish. Wings yellow with distal margin broadly infuscate, pterostigma and most of veins pale brown (<xref ref-type="fig" rid="F2">Fig. 8</xref>). Legs predominantly black; fore leg with femur yellowish brown apically, tarsus yellowish brown, partly infuscate; mid leg with femur apically, tibia basally and basitarsus basally yellowish brown; hind leg with tibia with broad subbasal yellowish brown band and basitarsus basally yellowish brown. Tergite 1 with broad posterior brownish yellow band; tergite 2 laterally yellowish brown (<xref ref-type="fig" rid="F3">Fig. 11</xref>).
                        </p><p>Male unknown.</p><p><bold>Material examined.</bold> Holotype female, México, Zacatecas Prov., 20 km S Ojuelos de Jalisco, Juachí, La Papa de Arriba, <named-content xmlns:xlink="http://www.w3.org/1999/xlink" content-type="dwc:verbatimCoordinates" xlink:type="simple">21°42.104'N, 101°36.791'W</named-content>, 2275 m, sweeping, 21.IX.2011, coll. A.I. Khalaim (UAT).
                        </p><p><bold>Distribution.</bold> Central Mexico (Jalisco).
                        </p><p><bold>Etymology.</bold> Named after the type locality, Juachí.<!--PageBreak-->
                        </p><fig id="F1" position="float" orientation="portrait"><label>Figure 1.</label><caption><p><italic><tp:taxon-name>Ojuelos juachicus</tp:taxon-name></italic> Khalaim &amp; Ruíz-Cancino, <bold>sp. n.</bold>, habitus, female holotype.</p></caption><graphic xmlns:xlink="http://www.w3.org/1999/xlink" xlink:href="ZooKeys-207-001-g001.jpg" position="float" orientation="portrait" xlink:type="simple"/></fig><fig id="F2" position="float" orientation="portrait"><label>Figures 2–8.</label><caption><p><italic><tp:taxon-name>Ojuelos juachicus</tp:taxon-name></italic> Khalaim &amp; Ruíz-Cancino, <bold>sp. n.</bold> <bold>1</bold> antenna, dorsal view <bold>2</bold> head, dorsal view <bold>3</bold> head, latero-ventro-posterior view (OC – occipital carina, HC – hypostomal carina) <bold>5</bold> head, latero-ventro-anterior view <bold>6</bold> head, frontal view <bold>7</bold> head and anterior part of mesosoma, dorsolateral view <bold>8</bold> fore wing, dorsal view.</p></caption><graphic xmlns:xlink="http://www.w3.org/1999/xlink" xlink:href="ZooKeys-207-001-g002.jpg" position="float" orientation="portrait" xlink:type="simple"/></fig><fig id="F3" position="float" orientation="portrait"><label>Figures 9–13.</label><caption><p><italic><tp:taxon-name>Ojuelos juachicus</tp:taxon-name></italic> Khalaim &amp; Ruíz-Cancino, <bold>sp. n.</bold> <bold>9</bold> propodeum, metapleuron and metasomal segments 1–2, lateral view <bold>10</bold> propodeum and metapleuron, lateral view <bold>11</bold> propodeum and metasomal segments 1–2, dorsal view <bold>12</bold> metasoma and hind leg, lateral view <bold>13</bold> apex of metasoma, latero-ventro-posterior view.</p></caption><graphic xmlns:xlink="http://www.w3.org/1999/xlink" xlink:href="ZooKeys-207-001-g003.jpg" position="float" orientation="portrait" xlink:type="simple"/></fig></tp:treatment-sec></tp:taxon-treatment>
